# Supplementary material for: 4-OI Protects MIN6 Cells from Oxidative Stress Injury by Reducing LDHA-Mediated ROS Generation
Source: Biomolecules. 2022 Sep 4;12(9):1236. doi: 10.3390/biom12091236 (PMC9496514; doi:10.3390/biom12091236)
Supplement: Supplementary file 1 [file biomolecules-12-01236-s001.zip]

Archive with 1 entries (1 files):
- biomolecules-1864711-supplementary.pdf
